# Supplementary material for: Boosting Visible-Light-Driven Hydrogen Evolution Enabled by Iodine-Linked Magnetically Curved Graphene with Mobius-like Electronic Paths
Source: Molecules. 2025 Mar 13;30(6):1302. doi: 10.3390/molecules30061302 (PMC11946169; doi:10.3390/molecules30061302)
Supplement: Supplementary file 1 [file molecules-30-01302-s001.zip]

Archive with 1 entries (1 files):
- molecules-3487363-supplementary.pdf
